# Supplementary material for: Soil Moisture Is the Key Factor Facilitating Giant Ragweed Invasions in Grasslands of the Yili Vally, China
Source: Biology (Basel). 2025 Feb 28;14(3):249. doi: 10.3390/biology14030249 (PMC11939807; doi:10.3390/biology14030249)
Supplement: Supplementary file 1 [file biology-14-00249-s001.zip]

Archive with 1 entries (1 files):
- biology-3448003-supplementary.xlsx
