# Supplementary material for: Soil Moisture Is the Key Factor Facilitating Giant Ragweed Invasions in Grasslands of the Yili Vally, China
Source: Biology (Basel). 2025 Feb 28;14(3):249. doi: 10.3390/biology14030249 (PMC11939807; doi:10.3390/biology14030249)
Supplement: Supplementary file 1 [file biology-14-00249-s001.zip › biology-3448003-supplementary.xlsx]

## Sheet: Sheet1
	Seed	Biomass	Moisture	Temperature	TN	TP	TK	AN	AP	AK	SOM	pH	EC
	Pearson correlation coefficient	Pearson correlation coefficient	Pearson correlation coefficient	Pearson correlation coefficient	Pearson correlation coefficient	Pearson correlation coefficient	Pearson correlation coefficient	Pearson correlation coefficient	Pearson correlation coefficient	Pearson correlation coefficient	Pearson correlation coefficient	Pearson correlation coefficient	Pearson correlation coefficient
Seed	1	0.82209	0.85639	-0.78719	-0.07437	0.38924	0.15951	-0.33044	0.19593	-0.02119	0.47359	0.33577	-0.3792
Biomass	0.82209	1	0.92382	-0.89263	0.00136	0.34634	0.1714	-0.27229	0.23359	0.06669	0.47631	0.49752	-0.36321
Moisture	0.85639	0.92382	1	-0.92903	-0.04474	0.19657	0.24791	-0.18604	0.18695	0.07078	0.50746	0.25624	-0.29268
Temperature	-0.78719	-0.89263	-0.92903	1	0.16779	-0.11187	-0.05418	0.17467	-0.16701	-0.06558	-0.48008	-0.30123	0.26628
TN	-0.07437	0.00136	-0.04474	0.16779	1	-0.24622	0.22291	-0.33601	-0.18117	0.29463	0.10564	0.16365	0.39675
TP	0.38924	0.34634	0.19657	-0.11187	-0.24622	1	0.06575	-0.32292	0.15188	-0.4535	-0.07808	0.48657	-0.74204
TK	0.15951	0.1714	0.24791	-0.05418	0.22291	0.06575	1	-0.05745	0.27153	-0.0173	-0.00343	-0.15506	0.05611
AN	-0.33044	-0.27229	-0.18604	0.17467	-0.33601	-0.32292	-0.05745	1	-0.21018	0.32525	0.17532	-0.29578	0.25938
AP	0.19593	0.23359	0.18695	-0.16701	-0.18117	0.15188	0.27153	-0.21018	1	-0.05125	0.07759	-0.00742	-0.11421
AK	-0.02119	0.06669	0.07078	-0.06558	0.29463	-0.4535	-0.0173	0.32525	-0.05125	1	0.31304	0.01337	0.48606
SOM	0.47359	0.47631	0.50746	-0.48008	0.10564	-0.07808	-0.00343	0.17532	0.07759	0.31304	1	0.31535	-0.02439
pH	0.33577	0.49752	0.25624	-0.30123	0.16365	0.48657	-0.15506	-0.29578	-0.00742	0.01337	0.31535	1	-0.24102
EC	-0.3792	-0.36321	-0.29268	0.26628	0.39675	-0.74204	0.05611	0.25938	-0.11421	0.48606	-0.02439	-0.24102	1
